# Supplementary material for: Pseudomonas aeruginosa in Musca domestica L.: Temporospatial Examination of Bacteria Population Dynamics and House Fly Antimicrobial Responses
Source: PLoS One. 2013 Nov 18;8(11):e79224. doi: 10.1371/journal.pone.0079224 (PMC3832466; doi:10.1371/journal.pone.0079224)
Supplement: Table S2 — Systemic and local antimicrobial peptide expression analysis using REST-MCS©. House flies (n = 25 in each of three replicates) were fed an average of 3.41×105 CFU (SD = 5.77×103) of GFP-P. aeruginosa and processed as described in the text. A pairwise fixed allocation randomization test was performed using REST-MCS® to analyze AMP gene expression. P-values are for comparison to the calibrator state using the reference gene rps18. Statistically significant P-values are shown in yellow. Red and blue represent upregulation and downregulation of target genes, respectively. (XLSX) [file pone.0079224.s003.xlsx]

## Sheet: Local and Systemic Responses
					Gut							Carcass
					Time-Point PI	Effector						Time-Point PI	Effector
						Cecropin	Defensin	Diptericin					Cecropin	Defensin	Diptericin
				Rep 1	2	P =0.951	P =0.951	P =0.951			Rep 1	2	P =0.903	P =0.601	P =0.903
					6	P =0.949	P =0.016	P =0.016				6	P =0.902	P =0.903	P =0.702
					10	P =0.948	P =0.948	P =0.807				10	P =0.896	P =0.896	P =0.304
		UP			12	P =0.947	P =0.760	P =0.949				12	P =0.705	P =0.903	P =0.903
		Down			24	P =0.950	P =0.951	P =0.951				24	P =0.894	P =0.894	P =0.894
				Rep 2	2	P =0.948	P =0.146	P =0.001			Rep 2	2	P =0.332	P =0.667	P =0.835
					6	P =0.001	P =0.001	P =0.001				6	P =0.001	P =0.001	P =0.001
					10	P =0.001	P =0.001	P =0.001				10	P =0.001	P =0.001	P =0.001
					12	P =0.950	P =0.017	P =0.001				12	P =0.001	P =0.001	P =0.001
					24	P =0.950	P =0.854	P =0.949				24	P =0.001	P =0.001	P =0.902
				Rep 3	2	P =0.948	P =0.842	P =0.948			Rep 3	2	P =0.001	P =0.001	P =0.001
					6	P =0.950	P =0.050	P =0.700				6	P =0.001	P =0.095	P =0.298
					10	P =0.950	P =0.500	P =0.804				10	P =0.634	P =0.098	P =0.498
					12	P =0.949	P =0.001	P =0.001				12	P =0.001	P =0.001	P =0.001
					24	P =0.949	P =0.599	P =0.001				24	P =0.001	P =0.001	P =0.895
