# Supplementary material for: Pseudomonas aeruginosa in Musca domestica L.: Temporospatial Examination of Bacteria Population Dynamics and House Fly Antimicrobial Responses
Source: PLoS One. 2013 Nov 18;8(11):e79224. doi: 10.1371/journal.pone.0079224 (PMC3832466; doi:10.1371/journal.pone.0079224)
Supplement: Table S3 — Tissue-specific antimicrobial peptide expression analysis using REST-MCS©. House flies (n = 30 in each of two replicates) were fed an average of 6.6×104 CFU GFP-P. aeruginosa and processed as described in the text. A pairwise fixed allocation randomization test was performed using REST-MCS® to analyze AMP gene expression. P-values are for comparison to the calibrator state using the reference gene rps18. Statistically significant P-values are shown in yellow. Red and blue represent upregulation and downregulation of target genes, respectively. (XLSX) [file pone.0079224.s004.xlsx]

## Sheet: Regional AMP Responses
	Proventriculus						Crop						Midgut						Hindgut
	Time-Point PI	Effector					Time-Point PI	Effector					Time-Point PI	Effector					Time-Point PI	Effector
		Cecropin	Defensin	Diptericin				Cecropin	Defensin	Diptericin				Cecropin	Defensin	Diptericin				Cecropin	Defensin	Diptericin
Rep 1	2	P =0.948	P =0.001	P =0.982		Rep 1	2	P =0.001	P =0.001	P =0.948		Rep 1	2	P =0.035	P =0.001	P =0.001		Rep 1	2	P =0.001	P =0.001	P =0.001
	6	P =0.950	P =0.018	P =0.503			6	P =0.001	P =0.001	P =0.950			6	P =0.041	P =0.001	P =0.001			6	P =0.001	P =0.001	P =0.950
	12	P =0.967	P =0.001	P =0.950			12	P =0.001	P =0.001	P =0.950			12	P =0.033	P =0.046	P =0.001			12	P =0.001	P =0.001	P =0.950
Rep 2	2	P =0.948	P =0.948	P =0.948		Rep 2	2	P =0.001	P =0.970	P =0.948		Rep 2	2	P =0.643	P =0.954	P =0.948		Rep 2	2	P =0.984	P =0.948	P =0.965
	6	P =0.950	P =0.950	P =0.150			6	P =0.950	P =0.968	P =0.950			6	P =0.982	P =0.950	P =0.950			6	P =0.982	P =0.950	P =0.950
	12	P =0.949	P =0.001	P =0.949			12	P =0.950	P =0.950	P =0.800			12	P =0.983	P =0.950	P =0.950			12	P =0.039	P =0.006	P =0.116
Rep 3	2	P =0.9477	P =0.9477	P =0.9477		Rep 3	2	P =0.948	P =0.948	P =0.948		Rep 3	2	P =0.984	P =0.953	P =0.948		Rep 3	2	P =0.982	P =0.950	P =0.95
	6	P =0.9655	P =0.9485	P =0.9485			6	P =0.950	P =0.950	P =0.950			6	P =0.552	P =0.950	P =0.499			6	P =0.983	P =0.950	P =0.950
	12	P =0.9499	P =0.9499	P =0.9499			12	P =0.950	P =0.950	P =0.950			12	P =0.984	P =0.949	P =0.647			12	P =0.984	P =0.949	P =0.949
										Up
										Down
